# Supplementary material for: Effects of multiple N, P, and K fertilizer combinations on strawberry growth and the microbial community
Source: PLoS One. 2023 Nov 27;18(11):e0293088. doi: 10.1371/journal.pone.0293088 (PMC10681299; doi:10.1371/journal.pone.0293088)
Supplement: S1 File — (XLSX) [file pone.0293088.s002.xlsx]

## Sheet: S1_Bacteria_AllSample_GC_Q.stat
Sample ID	Raw CCS	Clean CCS	Effective CCS	AvgLen(bp)	Effective(%)
T1-1	13933	13928	13809	1447	99.11
T1-2	13898	13891	13778	1449	99.14
T1-3	13920	13916	13829	1444	99.35
T2-1	13865	13855	13548	1447	97.71
T2-2	14022	14018	13918	1449	99.26
T2-3	14474	14470	14282	1450	98.67
T3-1	13797	13790	13541	1448	98.14
T3-2	12735	12732	12526	1448	98.36
T3-3	13439	13420	13160	1450	97.92
T4-1	12036	12031	11771	1447	97.8
T4-2	14733	14731	14584	1448	98.99
T4-3	12371	12369	12280	1448	99.26
T5-1	12749	12747	12533	1446	98.31
T5-2	13057	13052	12876	1445	98.61
T5-3	12243	12241	12062	1446	98.52
T6-1	12392	12386	12303	1446	99.28
T6-2	14631	14617	14442	1445	98.71
T6-3	14805	14802	14567	1446	98.39
T7-1	14307	14293	13550	1449	94.71
T7-2	14480	14465	13690	1451	94.54
T7-3	13356	13340	12727	1450	95.29
T8-1	13477	13474	13252	1446	98.33
T8-2	14222	14218	13974	1447	98.26
T8-3	13879	13866	13517	1446	97.39
T9-1	12492	12485	12001	1450	96.07
T9-2	13927	13913	13704	1449	98.4
T9-3	12801	12786	12541	1448	97.97
T0-1	14546	14540	14359	1447	98.71
T0-2	14691	14682	14357	1448	97.73
T0-3	14135	14126	13958	1448	98.75
