# Supplementary material for: Effects of multiple N, P, and K fertilizer combinations on strawberry growth and the microbial community
Source: PLoS One. 2023 Nov 27;18(11):e0293088. doi: 10.1371/journal.pone.0293088 (PMC10681299; doi:10.1371/journal.pone.0293088)
Supplement: S2 File — (XLSX) [file pone.0293088.s003.xlsx]

## Sheet: S2_Fungus_AllSample_GC_Q.stat
Sample ID	Raw CCS	Clean CCS	Effective CCS	AvgLen(bp)	Effective(%)
T1-1	14704	14701	14586	599	99.2
T1-2	11969	11962	11890	598	99.34
T1-3	11763	11756	11696	595	99.43
T2-1	11350	11346	11245	585	99.07
T2-2	12576	12576	12496	599	99.36
T2-3	14006	14006	13910	612	99.31
T3-1	11906	11905	11828	586	99.34
T3-2	14177	14171	14072	598	99.26
T3-3	12731	12710	12635	603	99.25
T4-1	11981	11981	11718	603	97.8
T4-2	12507	12501	12309	640	98.42
T4-3	13419	13419	13174	606	98.17
T5-1	12569	12569	12218	605	97.21
T5-2	14056	14056	13689	598	97.39
T5-3	12033	12027	11946	602	99.28
T6-1	12852	12851	12783	621	99.46
T6-2	14807	14807	14769	590	99.74
T6-3	12472	12471	12219	596	97.97
T7-1	14546	14546	14269	602	98.1
T7-2	14587	14581	14446	599	99.03
T7-3	14735	14734	14611	593	99.16
T8-1	13345	13345	13250	593	99.29
T8-2	12526	12523	12459	604	99.47
T8-3	14631	14631	14620	643	99.92
T9-1	12917	12915	12825	600	99.29
T9-2	13581	13576	13541	603	99.71
T9-3	14777	14775	14692	599	99.42
T0-1	14290	14287	14201	594	99.38
T0-2	14324	14324	14033	599	97.97
T0-3	11877	11877	11672	595	98.27
