# Supplementary material for: Effects of multiple N, P, and K fertilizer combinations on strawberry growth and the microbial community
Source: PLoS One. 2023 Nov 27;18(11):e0293088. doi: 10.1371/journal.pone.0293088 (PMC10681299; doi:10.1371/journal.pone.0293088)
Supplement: S3 File — (XLSX) [file pone.0293088.s004.xlsx]

## Sheet: S3_cor
#Sample_ID	plants_height(cm)	leaf_area(cm2)	petiole_length(cm)	petiole_diameter(mm)	stem_diameter(mm)	leaf_number	TN(g/kg)	TP(g/kg)	TK(g/kg)	AN(mg/kg)	AP(mg/kg)	AK(mg/kg)	organic_matter(g/kg)	PH	S_UE(mg/g)	S_SC(mg/g)	S_SAC(mg/g)
T1-1	22.1	36.06	9	6.37	16.65	13	4.43	2.19	5.82	242.73	203.45	1018.76	98.57	6.2	0.07	2.75	0.92
T1-2	23.5	38.1	11.2	4.83	27.56	15	4.35	2.23	5.87	244.75	206.57	1021.53	100.57	6.7	0.11	2.34	0.88
T1-3	23.9	36.39	10.2	3.13	14.62	13	4.41	2.21	5.91	243.65	205.64	1041.45	95.57	6.3	0.07	2.76	0.84
T2-1	22.3	35.8	8.7	3.36	14.79	10	3.63	2.63	6.19	179.18	272.29	1004.65	66.8	6.4	0.09	2.44	1.06
T2-2	24.2	43.08	9.6	5.48	18.77	17	4.01	2.94	6.23	180.72	271.62	1006.85	68.8	6.7	0.09	2.44	0.96
T2-3	23.3	35.95	6	3.32	18.48	13	3.94	2.98	6.71	183.54	270.36	1005.37	63.8	6.5	0.1	2.26	1.08
T3-1	22	34.22	9.6	4.33	24	18	3.25	2.41	5.37	164.68	186.83	983.94	58.01	6.9	0.13	2.6	1
T3-2	21	42	10.7	4.01	22.78	15	3.19	2.49	5.42	159.55	184.45	984.38	60.01	6.8	0.11	2.23	0.98
T3-3	23.2	41.46	10.5	4.28	18.79	16	3.29	2.51	5.38	161.37	185.37	984.98	55.01	6.2	0.13	2.23	0.98
T4-1	25.1	44.67	9	3.84	18.17	15	3.39	2.44	6.16	172.5	147.28	972.03	64.65	6.9	0.14	2.76	1.16
T4-2	19	43.27	8.6	4.85	26.46	18	3.37	2.37	6.19	175.67	148.61	979.81	66.65	6.5	0.11	2.65	1.1
T4-3	24	44.02	9.6	3.57	19.92	16	3.42	2.44	6.24	174.29	149.72	975.86	61.65	6.3	0.14	2.83	1.12
T5-1	24.7	53.43	10	3.9	21.05	12	3.17	2.26	5.14	148.86	191.6	927.49	57.17	6.9	0.09	2.46	0.79
T5-2	21	39.41	8.3	3.48	17.7	14	2.97	2.31	5.21	153.55	193.27	929.37	59.17	6.8	0.09	2.46	0.77
T5-3	21.4	41.05	8.7	3.89	20.76	16	3.18	2.29	5.3	150.63	194.51	930.04	54.17	6.7	0.14	2.19	0.75
T6-1	29.9	52.36	12.4	4.72	32.66	15	4.66	2.54	6.12	208.97	280.03	995.05	81.97	7	0.19	2.42	1.25
T6-2	25	46.89	13.5	5.66	31.5	18	4.66	2.69	6.51	209.14	281.34	995.34	83.97	6.7	0.14	3.01	1.08
T6-3	28.4	49.21	7.5	5.31	23.29	20	4.34	2.67	6.66	210.33	280.16	994.35	78.97	6.4	0.19	3.02	1.25
T7-1	21.4	44.13	11	3.57	32.62	19	3.89	2.41	4.87	201.38	239.32	982.26	56.79	7.5	0.24	2.66	0.81
T7-2	20	55.87	11	4.08	32.88	17	3.78	2.35	4.99	200.34	240.34	981.83	58.79	7.2	0.24	2.67	0.96
T7-3	27	49.26	9.9	4.28	15	16	3.97	2.43	4.71	199.63	239.68	979.67	53.79	7.1	0.22	2.84	0.86
T8-1	28.4	47.36	10.4	4.22	22.88	15	3.53	1.91	5.74	178.48	202.99	745.11	53.67	7.2	0.2	3.07	0.84
T8-2	19	37.81	13.1	5.91	23.66	18	3.56	1.95	5.76	187.53	200.4	751.65	55.67	7	0.16	3.07	0.79
T8-3	25.1	51.17	11.9	3.35	18.6	15	3.61	2.01	5.72	187.48	201.68	755.34	50.67	6.7	0.2	2.54	0.77
T9-1	24.5	44.6	7.8	5.79	20.55	17	3.17	2.37	6.41	173.85	262.53	872.83	67.43	6.2	0.13	2.74	0.88
T9-2	28.4	49.12	12.2	3.99	32.11	18	3.13	2.41	6.27	176.72	271.82	866.66	69.43	6.6	0.13	3.05	0.81
T9-3	29	44.68	13.3	6.71	30.11	16	3.15	2.43	6.34	172.86	268.35	871.87	64.43	6.7	0.13	2.75	0.77
T0-1	19	28.11	2.2	2.29	20.27	14	2.02	1.92	4.79	178.25	163.87	703.36	67	6.9	0.06	1.89	0.73
T0-2	20	20.8	5.4	3.41	19.37	15	2.59	1.95	4.82	175.34	164.57	705.38	69	6.5	0.06	1.65	0.65
T0-3	15.2	27.74	2.4	3.48	9.06	10	2.34	1.98	4.69	179.86	162.49	701.55	64	5.9	0.04	1.9	0.1
